# Supplementary material for: Phylogenomic reclassification of the world’s most venomous spiders (Mygalomorphae, Atracinae), with implications for venom evolution
Source: Sci Rep. 2018 Jan 26;8:1636. doi: 10.1038/s41598-018-19946-2 (PMC5785998; doi:10.1038/s41598-018-19946-2)
Supplement: Supplementary file 2 — Supplemental Table 1 [file 41598_2018_19946_MOESM2_ESM.xls]

## Sheet: SDSU_Genomics_List
CAT #	Scientific Name	BioSample Accessions	Identified by	Voucher Institution	SEX	Phenol extraction	Higher Taxon	FAMILY	Country	State	County	Specific Locality	Decimal lat	Decimal long	DNA (ng)	Reads Pass QC	Contigs	UCE loci (from PHYLUCE)	UCE loci (50%)	UCE loci (70%)
SDSU_MY1253	Antrodieatus riversi	see Starrett et al 2017	M Hedin	SDSU TAC	F		Atypoidea	Antrodiaetidae	USA	CA	Placer	Yankee Jims Rd, Bunch Canyon, 1 mi SE jnct with Canyon Rd	39.0594	-120.94	data from Starrett et al				446	343
SDSU_MY4378	Megahexura fulva	see Starrett et al 2017	M Hedin	SDSU TAC	imm		Atypoidea	Mecicobothriidae	USA	CA	San Luis Obispo	Prefumo Canyon Rd, SW of San Luis Obispo	35.2633	-120.714	data from Starrett et al				444	339
SDSU_MY4295	Euagrus chisoseus	see Starrett et al 2017	M Hedin	SDSU TAC	F		Euagrinae	Dipluridae	USA	TX	Kimble	TTU Field Station @ Junction	30.472	-99.781	data from Starrett et al				490	365
SDSU_MY0857	Porrhothele antipodiana	see Starrett et al 2017	C Vink	SDSU TAC	F		Mygalomorphae	Hexathelidae	New Zealand			Banks Peninsula, Armstrong Reserve	-43.8375	172.99	data from Starrett et al				480	365
SDSU_MY4085	Calisoga	see Starrett et al 2017	M Hedin	SDSU TAC	F		Nemesiidae	Nemesiidae	USA	CA	Alameda	Old Dublin Road	37.6974	-122.041	data from Starrett et al				488	370
AR17	Antrodieatus riversi	see Starrett et al 2017	J Starrett	AUMNH			Atypoidea	Antrodiaetidae	USA	CA	Santa Clara	Hicks Rd., .5 mi. W of Alamitos Rd.	37.1647	-121.85	data from Starrett et al				451	344
SDSU_MY4392	Hebestatis theveneti	see Starrett et al 2017	M Hedin	SDSU TAC			Mygalomorphae	Ctenizidae	USA	CA	San Benito	Panoche Rd, E of Panoche Pass, W of Llanada	36.619	-120.977					490	369
SDSU_MY0862	Atrax robustus	SAMN08204974	M Hedin	SDSU TAC	F		Atracinae	Hexathelidae	Australia	New South Wales		Scalloway, ~ 4 km W of Gerringong, Willowdale Road	-34.7356	150.791	500	4172363	1210016	642	410	338
SDSU_MY0856	Hadronyche versuta	SAMN08204975	M Hedin	SDSU TAC	M		Atracinae	Hexathelidae	Australia	New South Wales		Scalloway, ~ 4 km W of Gerringong, Willowdale Road	-34.7356	150.791	500	1768070	578920	608	382	322
SDSU_MY0885	Illawarra wisharti	SAMN08204976	M Hedin	SDSU TAC	pM		Atracinae	Hexathelidae	Australia	New South Wales		Scalloway, ~ 4 km W of Gerringong, Willowdale Road	-34.7356	150.791	500	1878144	562260	584	385	328
SDSU_MY0459	Antrodieatus hadros	SAMN08204977	M Hedin	SDSU TAC	F		Atypoidea	Antrodiaetidae	USA	MO	St. Genevieve	Pickle Springs Natural Area	37.801	90.302	500	4822986	1086159	858	426	328
SDSU_MY0163	Allothele australis	SAMN08204978	M Hedin & J Bond	SDSU TAC	M		Euagrinae	Dipluridae	RSA	East Cape Province		dirt road to Alicedale, ~ 5 km S Alicedale	-33.3323	26.1464	500	2960912	1054961	750	440	354
SDSU_MY2084	Australothele jamiesoni	SAMN08204979	M Hedin & J Bond	AUMNH			Euagrinae	Dipluridae	Australia	Queensland		Amama Park	-26.3617	152.64	500	5726085	194287	523	353	302
SDSU_MY0845	Cethegus sp	SAMN08204980	M Hedin & J Bond	SDSU TAC	F		Euagrinae	Dipluridae	Australia	Western Australia		Kambalda NR, Goldfields Hwy, SW of Kambalda	-31.251	121.591	500	2341768	741796	727	429	349
SDSU_MY0846	Namirea planipes	SAMN08204981	M Hedin & J Bond	SDSU TAC	F		Euagrinae	Dipluridae	Australia	Queensland		Mt. Coot-tha Park, JC Slaughter Falls Picnic Area, W of Brisbane	-27.4714	152.971	500	7673430	2184452	833	446	344
SDSU_MY0884	Bymainiella terraereginae	SAMN08204982	M Hedin & J Bond	SDSU TAC	F		Hexathelinae	Hexathelidae	Australia	Queensland		Lamington NP, Binna Burra trailhead, Rainforest circuit trail + Tullawallai track	-28.2059	153.189	500	1925294	600831	654	414	347
SDSU_MY4783	Hexathele hochstetteri	SAMN08204983	C Vink	SDSU TAC	M		Hexathelinae	Hexathelidae	New Zealand	North Island		Okere Falls, S of Tauranga	-38.014	176.344	500	2993805	927122	528	338	285
SDSU_MY4784	Hexathele hochstetteri	SAMN08204984	C Vink	SDSU TAC	M		Hexathelinae	Hexathelidae	New Zealand	North Island		Okere Falls, S of Tauranga	-38.014	176.344	500	2880132	987567	646	408	331
SDSU_MY0882	Paraembolides cannoni	SAMN08204985	M Hedin & J Bond	SDSU TAC	imm		Hexathelinae	Hexathelidae	Australia	Queensland		Lamington NP, vic Binna Burra lodge	-28.1935	153.187	500	1600992	443451	622	400	343
SDSU_MY4774	Plesiothele fentoni	SAMN08204986	M Hedin	SDSU TAC	F		Hexathelinae	Hexathelidae	AUS	Tasmania		Lake Fenton dam area	-42.6756	146.627	500	3304358	756738	666	404	330
SDSU_MY4776	Teranodes montanus	SAMN08204987	M Hedin & J Bond	SDSU TAC	F		Hexathelinae	Hexathelidae	AUS	Tasmania		along C132, Daisy Dell	-41.5531	146.051	500	3521347	922087	676	417	335
SDSU_MY0861	Missulena sp	SAMN08204988	M Hedin & J Bond	SDSU TAC	imm		Actinopodidae	Actinopodidae	Australia	Western Australia		Hwy 40, Brookton Highway, S jnct with Hwy 41	-32.2196	116.359	500	2347569	854141	698	421	347
SDSU_MY4016	Microhexura idahoana	SAMN08204989	M Hedin	SDSU TAC			Mygalomorphae	Dipluridae	USA	OR	Umatilla	off Hwy 204, NE Langdon Lake, NF 6401 Rd	45.7826	-118.082	500	2228843	435524	568	343	293
SDSU_MY0050	Thelechoris striatipes	SAMN08204990	M Hedin	SDSU TAC			Mygalomorphae	Dipluridae	Kenya			Shimba Hills	not avail	not avail	500	867815	359943	666	367	297
SDSU_MY1122	Macrothele calphana	SAMN08204991	P Cardosa	SDSU TAC			Macrothelinae	Hexathelidae	Portugal				not avail	not avail	500	1058852	301020	532	343	286
SDSU_MY1027	Macrothele yani	SAMN08204992	C Griswold	SDSU TAC			Macrothelinae	Hexathelidae	China	Yunan	Fugong	35 km S Fugong	26.5816	98.9052	500	2085353	568958	514	345	292
AUMS_19117	Actinopus sp	SAMN08204993	J Bond	AUMNH			Actinopodidae	Actinopodidae							500	5518955	1344698	669	408	340
GMY_190	Aliatypus californicus	SAMN08204994	M Hedin	AUMNH			Atypoidea	Antrodiaetidae	USA	CA	Santa Clara	Marsh Rd., 0.9 mi. N of Felter Rd	37.4468	-121.812	500	5094908	950654	857	441	341
MAI_4134 (from MACN-Ar 30467)	Mediothele nahuelbuta	SAMN08204995	C. Grismado	MACN	F	collection in 2012	Hexathelinae	Hexathelidae	Chile			Prov. Malleco: Monumento Natural Contulmo, sendero Lemu Mau	-38.0131	-73.1865	226	3411918	995009	771	451	353
DLP_4165 3508 (from MACN-Ar 36374)	Scotinoecus sp	SAMN08204996	M. Izquierdo	MACN	imm	collection in 2012	Hexathelinae	Hexathelidae	Chile			Prov. Curicó: Río Teno, frente a Los Queñes, Ruta J-25 camino a Teno	-34.9961	-70.8101	165	735944	182004	181	107	96
CJG_3509 (from MACN-Ar 8342)	Plesiolena bonnetti	SAMN08204997	P. Goloboff	MACN	imm	collection in 1984	Actinopodidae	Actinopodidae	Chile	Valparaíso		Quebrada Huaquén, Caleta Pichicuy			26	1433862	139678	176	105	94
CJG_3508 (from MACN-Ar 8342)	Plesiolena bonnetti		P. Goloboff	MACN	F	Qiagen ext, coll in 1984	Actinopodidae	Actinopodidae	Chile	Valparaíso		Quebrada Huaquén, Caleta Pichicuy			0	failed
CJG_3510 (from MACN-Ar 38351)	Missulena tussulena		P. Goloboff	MACN	imm	Qiagen ext, coll in 1988	Actinopodidae	Actinopodidae	Chile	Coquimbo		Prov. Choapa: Cuesta Cavilolén, 30 km NE Los Vilos			7	failed
CJG_3511 (from MACN-Ar 38318)	Missulena tussulena		P. Goloboff	MACN	F	Qiagen ext, coll in 1988	Actinopodidae	Actinopodidae	Chile	Coquimbo		Prov. Choapa: Cerro Silla del Gobernador, E Pichidangui			0	failed
DLP_4150 (from MACN-Ar 36349)	Scotinoecus sp		C. Grismado	MACN	F	Qiagen ext, coll in 2011	Hexathelinae	Hexathelidae	Chile			Región V: Prov. Valparaíso: Quebrada El Tigre, 2.5km E Zapallar,	-32.5514	-71.4328	378	failed
				SDSU TAC = Terrestrial Arthropod Collection
				AUMNH = Auburn University Musem of Natural History
				MACN = Museo Argentino de Ciencias Naturales
